# Supplementary material for: Functional Decline in the Cancer Patient: A Review
Source: Cancers (Basel). 2022 Mar 8;14(6):1368. doi: 10.3390/cancers14061368 (PMC8946657; doi:10.3390/cancers14061368)
Supplement: Supplementary file 1 [file cancers-14-01368-s001.zip]

Archive with 1 entries (1 files):
- cancers-1543641-supplementary.pdf
